# Supplementary material for: Influence of Residual Disease on the Efficacy of PARP Inhibitors in Advanced Epithelial Ovarian Cancer: A Systematic Review and Meta Analysis
Source: Cancers (Basel). 2025 Oct 18;17(20):3365. doi: 10.3390/cancers17203365 (PMC12562901; doi:10.3390/cancers17203365)
Supplement: Supplementary file 1 [file cancers-17-03365-s001.zip]

Archive with 1 entries (1 files):
- cancers-3916831-supplementary.pdf
